# Supplementary material for: Online learning success model for adults in open and distance education in Western China
Source: PLoS One. 2024 Feb 23;19(2):e0297515. doi: 10.1371/journal.pone.0297515 (PMC10890717; doi:10.1371/journal.pone.0297515)
Supplement: S1 Data — (CSV) [file pone.0297515.s001.csv]

NU	USE1	USE2	USE3	USE4	USE5	US1	US2	US3	US4	NB1	NB2	NB3	NB4	NB5	NB6	NB7	NB8	NB9	NB10	NB11	NB12	NB13	NB14	NB15	NB16	SQ1	SQ2	SQ3	SQ4	SEQ1	SEQ2	SEQ3	SEQ4	IQ1	IQ2	IQ3	IQ4	TK1	TK2	TK3	TK4	TK	TCK1	TCK2	TCK3	TCK4	TCK	PCK1	PCK2
1	2	2	2	2	2	4	4	4	4	4	4	4	4	4	4	4	4	4	4	4	4	4	4	4	4	1	1	2	2	2	2	1	1	3	5	5	5	2	1	2	2	1.75	2	2	3	3	2.5	2	2
7	5	4	5	5	5	5	5	5	5	2	2	2	2	2	5	4	4	5	5	5	5	5	5	4	4	3	4	3	3	3	3	3	3	3	3	3	3	4	4	4	4	4	4	4	3	3	3.5	3	4
8	2	2	1	1	1	4	4	4	4	5	5	5	5	5	5	5	5	5	5	5	5	5	5	5	5	2	2	1	1	4	3	4	4	4	3	4	4	1	1	2	2	1.5	2	2	1	1	1.5	1	1
9	1	2	2	4	1	4	4	4	4	4	4	4	4	4	4	4	4	4	4	4	4	4	4	4	4	1	1	2	3	1	1	2	2	3	3	3	3	3	1	2	1	1.75	3	3	3	3	3	3	3
10	5	5	5	5	5	5	5	5	5	3	3	2	3	3	5	5	5	5	3	5	2	2	3	3	2	3	4	3	4	4	4	4	4	3	3	3	4	4	3	3	4	3.5	4	3	4	4	3.75	4	4
11	5	5	5	5	5	5	5	5	5	1	2	2	2	3	5	5	5	5	5	5	5	5	5	5	5	3	3	2	2	3	3	2	2	3	3	3	3	3	3	3	3	3	2	2	2	3	2.25	3	3
12	5	5	5	5	5	5	5	5	5	5	5	5	5	5	5	5	5	5	5	5	5	5	5	5	5	3	2	2	3	3	4	3	3	4	3	4	3	3	3	3	3	3	4	2	4	3	3.25	3	3
13	1	1	1	4	1	3	3	3	3	4	4	4	5	5	2	2	3	3	2	2	1	1	1	1	1	2	3	1	1	1	1	1	1	2	2	1	1	2	2	1	1	1.5	2	2	2	2	2	3	3
16	5	5	5	5	5	5	5	5	5	2	2	2	2	2	5	5	5	5	5	5	5	5	5	5	5	4	4	4	4	4	4	4	4	3	3	3	4	4	4	4	4	4	4	4	4	4	4	4	4
23	5	4	5	5	4	4	4	4	5	4	5	5	5	4	4	4	5	4	4	5	5	4	4	5	5	4	3	4	4	4	4	4	4	4	4	3	3	1	1	2	2	1.5	1	2	2	2	1.75	1	1
26	2	2	1	1	2	3	4	3	4	4	3	4	4	4	3	4	3	3	3	4	3	3	3	4	3	2	2	2	2	2	1	1	1	2	2	1	1	2	2	1	1	1.5	3	3	4	4	3.5	2	2
27	5	5	5	5	5	5	5	5	5	5	5	5	5	5	5	5	5	5	5	5	5	5	5	5	5	5	3	3	5	5	5	5	5	5	5	5	5	4	5	5	4	4.5	4	4	5	5	4.5	5	5
28	5	5	5	5	5	5	5	5	5	5	5	5	5	5	5	5	5	5	5	5	5	5	5	5	5	3	3	2	2	3	3	3	3	3	3	3	3	3	3	3	3	3	3	3	3	3	3	4	4
29	5	5	5	3	5	5	5	5	5	5	5	5	5	4	2	2	2	2	2	1	4	4	4	4	4	4	4	3	3	4	4	4	4	4	4	4	4	4	5	5	5	4.75	5	5	5	5	5	5	5
33	4	4	4	4	4	4	4	4	4	4	4	4	4	4	4	4	4	4	4	4	4	4	4	4	4	3	2	5	3	3	3	3	3	3	3	3	3	3	3	3	3	3	4	4	4	5	4.25	3	3
34	4	4	4	4	4	4	4	4	4	4	4	4	4	4	4	4	4	3	3	3	3	3	3	3	3	4	4	4	4	4	4	4	4	3	3	3	3	5	5	5	5	5	4	4	4	5	4.25	5	5
37	5	5	5	5	5	5	5	5	5	5	5	5	5	5	5	5	5	5	5	5	5	5	5	4	5	3	3	3	3	4	3	4	3	4	3	4	4	3	3	4	3	3.25	3	3	2	3	2.75	3	3
38	4	4	4	4	4	4	4	4	4	4	4	4	4	3	3	3	3	3	3	3	3	3	3	3	4	3	3	3	3	3	3	3	3	3	3	3	3	3	3	3	3	3	3	3	3	3	3	3	3
42	2	2	1	2	2	4	4	4	4	4	4	4	4	4	4	4	4	4	4	4	4	4	4	4	4	2	1	2	2	1	1	2	2	5	3	3	5	2	1	1	2	1.5	2	1	2	2	1.75	2	2
46	4	4	4	4	4	4	4	4	4	4	3	4	4	4	3	4	4	3	4	4	4	4	4	4	4	4	4	4	4	4	4	4	4	3	3	3	3	4	4	4	3	3.75	4	3	4	4	3.75	4	4
47	5	3	5	5	5	5	5	5	5	5	5	5	5	5	5	5	5	5	5	5	5	5	5	5	5	3	2	3	3	5	4	5	2	3	2	3	3	3	2	3	3	2.75	3	2	3	3	2.75	3	2
48	5	5	5	5	5	5	5	5	5	4	4	4	5	5	5	5	5	5	5	5	5	5	5	5	5	3	3	3	3	3	3	2	3	3	3	3	3	4	4	4	4	4	4	4	3	4	3.75	5	3
49	4	4	4	4	4	4	4	4	4	4	4	4	4	4	4	4	4	5	4	4	4	4	4	4	4	4	3	4	4	4	4	4	4	4	4	3	4	4	4	3	4	3.75	4	4	4	4	4	4	4
53	4	4	4	4	4	4	4	4	4	4	4	4	4	4	4	4	4	4	4	4	4	3	3	4	4	4	3	4	4	4	4	4	4	4	3	4	4	4	4	4	3	3.75	4	3	4	3	3.5	5	5
54	5	3	5	5	5	5	5	5	5	5	5	5	5	5	5	5	5	5	5	5	5	5	5	5	5	3	3	3	3	3	3	3	3	3	3	3	3	4	4	4	4	4	4	3	4	4	3.75	3	4
56	5	5	5	5	5	5	5	5	5	5	5	4	4	5	5	5	5	5	5	5	5	5	5	5	5	5	4	5	5	2	2	3	3	5	5	5	5	4	5	5	5	4.75	5	5	5	4	4.75	5	5
63	5	5	3	5	5	5	5	5	5	5	5	5	5	5	5	5	5	5	5	5	5	5	5	5	5	4	4	4	4	4	4	4	4	4	4	4	4	4	3	3	4	3.5	4	4	4	4	4	4	4
65	5	5	5	5	5	5	5	5	5	5	5	5	5	5	5	5	5	5	5	5	5	5	5	5	5	3	2	2	3	3	4	3	3	3	3	3	3	3	3	3	3	3	3	3	3	3	3	3	3
66	5	5	3	5	5	5	5	5	5	5	5	5	5	5	5	5	5	5	5	5	5	3	3	3	3	5	5	5	5	5	5	5	5	5	5	5	5	4	4	4	4	4	4	4	4	4	4	4	4
68	4	4	4	4	4	4	4	4	4	4	4	4	4	4	4	4	4	4	4	4	4	3	3	3	3	4	4	4	4	4	4	4	4	4	3	4	4	1	1	2	2	1.5	2	2	2	3	2.25	1	2
69	4	4	4	4	4	4	4	4	4	4	4	4	4	4	5	4	4	5	5	4	4	4	4	4	4	3	2	3	3	3	3	3	3	3	3	3	3	3	3	3	3	3	3	3	3	3	3	5	4
70	3	4	4	3	2	2	2	1	2	4	4	4	4	4	4	4	4	4	4	4	4	4	4	4	4	3	2	2	3	1	1	1	1	2	2	3	3	3	3	3	3	3	2	2	1	1	1.5	3	3
71	4	4	3	3	5	4	3	4	4	4	4	4	4	4	4	3	3	4	3	3	2	2	2	2	1	4	4	3	4	4	4	4	4	4	4	4	4	4	4	4	4	4	4	3	3	4	3.5	5	4
72	4	4	4	4	4	4	4	4	4	4	4	4	4	4	4	4	4	4	4	4	4	4	4	4	4	4	4	4	4	4	4	4	4	4	3	3	4	4	4	4	3	3.75	4	4	4	4	4	4	4
74	3	3	3	3	3	2	1	2	2	4	4	4	4	4	4	4	4	4	4	4	4	4	4	4	4	3	2	2	3	2	3	2	1	2	3	3	3	2	2	1	1	1.5	3	3	3	3	3	3	3
75	5	3	5	5	5	5	5	5	5	5	5	5	5	5	5	5	5	5	5	5	5	5	5	5	5	3	4	3	4	4	4	4	4	4	4	4	4	4	3	4	4	3.75	3	4	4	4	3.75	4	3
76	5	5	3	5	5	4	4	4	4	5	5	5	5	5	5	5	5	5	5	5	5	4	4	4	4	3	3	3	3	3	3	3	3	2	2	2	2	2	3	3	3	2.75	3	2	2	3	2.5	3	3
77	4	4	4	4	4	4	4	4	4	4	4	4	4	4	4	4	4	4	4	4	4	4	4	5	5	3	2	3	3	4	4	4	4	3	3	3	3	3	3	4	4	3.5	4	3	3	3	3.25	4	4
78	4	4	4	4	4	4	4	4	4	4	4	4	4	4	4	4	4	4	4	4	4	4	4	4	4	2	2	3	3	3	4	3	3	3	3	3	3	3	3	3	3	3	3	3	3	3	3	4	4
79	4	4	4	4	4	5	5	5	5	5	5	5	5	5	5	5	5	5	5	5	5	5	5	5	5	5	5	3	5	5	5	5	5	5	5	5	5	4	5	5	5	4.75	5	5	5	5	5	5	5
80	4	4	4	4	4	5	5	5	5	5	5	5	5	5	5	5	5	5	5	5	5	5	5	5	5	3	3	3	3	3	2	3	3	3	3	3	3	4	4	4	4	4	4	4	3	4	3.75	4	3
82	5	5	5	5	5	5	5	5	5	5	5	4	5	5	4	5	5	5	5	5	5	5	5	5	5	4	4	4	4	4	4	4	4	4	3	3	4	3	4	3	3	3.25	3	4	3	4	3.5	4	4
83	5	5	5	5	5	3	3	5	5	5	3	5	5	5	3	3	5	3	3	3	5	5	5	5	5	4	1	3	1	3	2	2	1	4	3	4	3	3	3	3	3	3	4	3	4	4	3.75	4	4
84	5	4	4	3	5	4	5	4	5	5	4	5	4	5	4	5	5	3	4	4	5	5	4	5	5	4	3	4	3	3	3	4	3	4	3	4	3	3	4	3	4	3.5	4	3	4	3	3.5	3	3
86	5	5	5	5	5	5	5	3	5	2	2	2	1	2	2	1	1	2	2	2	2	2	2	2	1	3	2	3	3	3	3	3	2	3	3	3	3	2	3	3	3	2.75	3	3	2	2	2.5	3	3
87	5	5	5	5	5	3	5	5	5	5	5	5	5	5	2	2	2	3	3	3	5	5	5	5	5	4	2	2	1	2	2	2	1	4	4	4	4	4	4	4	4	4	4	3	4	4	3.75	4	4
88	4	4	4	4	4	5	5	5	5	5	5	5	5	5	5	5	5	5	5	5	2	2	3	3	3	3	2	3	3	3	3	3	3	3	3	3	3	3	3	3	3	3	3	3	3	3	3	3	3
90	5	4	5	5	4	4	4	4	4	5	5	5	3	4	5	5	5	5	5	4	4	4	5	5	5	4	3	4	4	3	4	4	3	3	3	3	4	3	3	3	4	3.25	3	4	4	4	3.75	4	3
91	4	4	4	4	4	3	2	2	1	3	1	2	2	1	3	3	3	3	3	3	2	2	2	2	2	2	2	2	1	1	2	4	2	4	4	4	4	3	3	3	3	3	3	3	3	3	3	3	3
92	4	4	4	4	4	4	4	4	4	3	3	3	3	3	3	3	3	3	3	3	3	3	3	3	2	4	4	4	4	4	4	4	4	4	3	3	3	1	3	3	3	2.5	3	3	3	3	3	1	1
93	4	4	4	4	4	4	4	4	4	4	4	4	4	4	4	4	4	4	4	3	3	4	4	4	4	4	4	4	4	4	4	4	4	4	3	3	4	4	4	4	4	4	4	4	4	4	4	5	4
96	3	5	4	5	5	4	5	5	5	4	5	4	4	5	5	5	5	4	5	4	2	2	1	2	2	3	2	3	2	3	3	4	3	3	3	3	3	3	3	3	3	3	3	3	3	3	3	3	2
97	4	4	4	4	4	4	4	4	4	4	4	4	4	4	4	4	4	4	4	4	4	4	4	4	4	4	4	3	4	4	4	4	4	4	4	3	3	4	4	4	4	4	3	4	3	4	3.5	4	4
98	5	5	3	5	5	5	5	5	5	5	5	5	5	5	5	5	5	5	5	5	5	5	5	5	5	3	2	2	3	3	3	3	2	3	3	3	3	3	3	3	3	3	2	2	3	1	2	4	3
99	5	5	5	5	5	5	5	5	5	5	5	5	5	5	5	5	5	5	5	5	5	5	5	5	5	5	4	5	4	5	4	5	5	5	4	5	5	5	4	5	5	4.75	5	4	5	4	4.5	2	2
100	5	5	5	3	5	5	5	5	5	5	5	5	5	5	5	5	5	5	5	5	5	5	5	5	5	3	4	3	4	4	2	4	4	4	3	4	4	4	3	4	3	3.5	4	3	4	3	3.5	3	4
101	4	4	4	4	4	4	4	4	4	4	4	3	4	4	4	4	4	4	4	4	4	4	4	4	4	3	5	5	5	4	4	4	4	4	4	4	4	5	4	5	4	4.5	5	5	5	5	5	5	5
102	5	5	5	5	5	5	5	5	5	5	3	4	5	4	5	5	5	5	5	4	4	5	4	5	5	3	2	2	2	3	4	4	4	3	3	3	3	3	3	3	3	3	3	3	3	3	3	3	3
103	4	4	4	4	4	4	4	4	4	4	3	3	4	3	3	3	4	4	4	4	4	4	4	4	4	3	3	3	3	3	3	3	3	3	3	3	3	3	3	4	3	3.25	3	2	3	3	2.75	4	4
106	5	5	5	5	5	5	5	5	5	5	5	5	5	5	5	5	5	5	5	5	5	5	5	5	5	4	3	3	3	4	3	3	2	3	3	3	3	3	3	4	2	3	3	3	2	3	2.75	3	3
107	3	3	3	3	3	1	2	2	3	3	3	3	3	5	2	2	2	2	1	1	2	2	3	3	2	2	2	1	1	2	2	1	1	2	2	2	2	2	2	2	2	2	1	1	1	2	1.25	2	2
108	4	4	4	4	4	4	4	4	4	4	4	4	4	4	4	4	4	4	4	4	4	4	4	4	4	3	3	4	4	3	4	4	3	3	4	4	4	4	3	3	4	3.5	4	4	3	4	3.75	4	3
109	5	3	5	5	5	5	5	5	5	5	5	5	5	5	5	3	3	5	5	5	3	2	3	3	3	4	4	4	4	4	4	4	4	3	3	4	4	3	3	3	4	3.25	4	4	4	4	4	4	4
110	4	4	4	4	4	4	4	4	4	4	4	4	4	4	4	4	4	4	4	4	4	4	4	4	4	4	4	3	3	4	3	3	4	4	4	3	4	4	3	3	4	3.5	4	4	4	3	3.75	4	3
111	4	4	4	4	4	5	5	5	5	4	4	4	4	4	3	3	3	3	3	4	4	3	4	4	4	4	3	3	4	3	4	4	4	3	3	4	4	4	4	3	4	3.75	4	4	3	3	3.5	4	4
112	4	4	4	4	4	4	4	4	4	4	4	4	4	4	4	4	4	4	4	4	3	4	4	3	4	4	3	3	4	2	2	2	3	5	4	5	5	5	4	5	4	4.5	5	4	5	4	4.5	5	4
113	5	5	5	5	5	5	5	5	5	5	5	5	5	5	5	5	5	5	5	5	5	4	4	5	5	4	4	4	4	4	3	4	4	4	3	4	4	4	3	4	3	3.5	4	3	4	3	3.5	4	3
114	4	4	4	4	4	4	4	4	4	4	4	4	4	4	4	4	4	4	4	4	4	4	4	4	4	3	3	4	3	3	3	3	3	3	3	3	3	4	4	3	3	3.5	3	4	3	3	3.25	3	3
115	4	4	4	4	4	4	4	4	4	4	4	4	4	4	4	4	4	3	3	3	3	3	3	3	3	4	3	4	4	3	4	4	4	4	4	3	4	3	3	4	4	3.5	4	4	3	4	3.75	3	4
116	4	4	4	4	4	3	3	3	3	2	2	2	1	2	2	2	2	2	1	2	1	1	2	2	2	2	1	2	2	1	3	3	4	3	4	4	4	2	2	2	2	2	2	2	2	2	2	3	3
117	3	3	3	3	3	3	3	3	3	3	3	3	3	3	3	3	3	3	3	3	3	3	3	3	3	1	1	2	2	3	1	3	3	4	4	3	3	2	2	1	1	1.5	2	2	1	1	1.5	3	2
119	3	3	4	4	4	3	3	3	3	4	4	3	4	3	4	3	4	3	4	3	3	4	3	3	3	1	1	2	2	2	2	1	2	4	4	3	4	4	4	4	4	4	4	4	4	4	4	5	4
120	4	4	4	4	4	4	4	4	4	1	2	1	2	2	2	2	1	1	2	2	2	2	3	3	2	5	5	5	5	5	5	4	5	4	5	5	4	2	2	1	3	2	2	2	1	1	1.5	2	2
121	4	3	4	4	4	4	4	3	4	4	4	5	5	4	5	4	5	4	4	4	5	4	4	4	5	3	3	3	4	3	4	3	3	3	4	3	3	3	4	4	3	3.5	2	2	1	2	1.75	3	4
122	4	4	4	4	4	4	4	4	4	4	4	4	4	4	4	4	4	4	4	4	2	2	2	1	2	3	3	3	3	3	3	3	3	3	3	3	3	4	3	4	4	3.75	4	3	4	3	3.5	3	4
123	5	5	4	5	5	5	5	5	5	4	4	4	4	4	4	4	4	4	4	4	4	4	4	4	4	3	3	3	3	3	3	3	3	3	3	3	3	3	3	3	3	3	1	2	2	2	1.75	4	4
125	5	5	5	3	5	5	5	5	5	5	5	5	5	4	4	4	4	4	4	4	5	4	4	4	3	4	4	4	4	4	4	4	4	4	3	3	3	4	4	4	4	4	4	3	3	3	3.25	4	4
126	4	4	4	4	4	4	4	4	4	4	4	4	4	4	4	4	4	4	4	4	4	3	3	3	3	4	4	3	3	2	2	1	1	4	4	4	3	4	3	3	4	3.5	4	3	4	3	3.5	4	4
128	4	4	4	4	4	4	4	4	4	4	4	4	4	4	4	4	4	4	4	4	4	4	4	5	3	5	4	5	4	4	5	4	5	4	5	4	5	5	4	4	5	4.5	5	5	5	5	5	2	2
130	3	3	3	3	3	3	2	2	2	3	3	3	3	3	3	3	3	3	3	3	3	3	3	3	3	3	3	3	3	3	1	2	3	3	3	3	3	3	1	2	2	2	1	1	2	2	1.5	2	2
131	4	4	4	4	4	4	4	4	4	4	4	4	4	4	4	4	4	4	4	4	4	4	4	4	4	3	3	3	3	3	3	3	3	3	3	3	3	2	2	2	2	2	3	2	2	3	2.5	3	3
133	4	4	4	4	4	4	4	4	4	4	4	4	4	4	4	4	4	4	4	4	4	4	4	4	4	4	5	4	4	4	5	4	5	4	4	5	4	5	4	5	4	4.5	4	3	4	5	4	4	5
134	4	4	4	4	4	4	4	4	4	4	4	4	3	4	4	2	4	2	2	4	4	4	4	4	4	3	3	3	4	3	3	4	3	4	3	4	3	3	3	3	4	3.25	3	4	4	3	3.5	3	4
136	4	5	5	5	5	5	5	5	5	5	5	5	5	5	5	5	5	5	5	5	5	5	5	5	5	4	3	3	3	4	3	4	3	4	4	3	3	3	3	3	3	3	4	4	4	3	3.75	3	4
137	4	4	4	4	4	5	5	4	4	4	4	4	4	3	4	4	4	4	3	4	4	4	4	3	4	3	2	3	4	2	2	2	2	4	4	3	4	3	3	3	3	3	3	3	3	3	3	3	4
139	3	3	3	3	3	1	2	2	1	5	5	5	5	5	5	5	5	5	5	5	5	5	5	5	5	3	1	1	1	2	2	1	1	3	3	3	3	3	3	2	2	2.5	2	2	1	1	1.5	3	2
142	4	3	4	3	4	3	2	2	2	4	4	4	5	5	2	2	1	2	2	2	1	1	2	2	2	2	2	2	2	2	2	2	3	4	3	4	3	3	3	4	3	3.25	3	3	2	3	2.75	2	3
143	4	4	4	2	2	4	4	4	4	4	3	4	4	4	3	3	3	4	4	4	3	4	4	4	4	3	3	3	3	2	2	3	3	3	3	3	3	2	3	2	2	2.25	3	3	3	3	3	3	3
144	4	4	4	4	4	5	5	5	5	5	5	5	5	5	5	5	5	5	5	5	5	5	5	5	5	3	3	3	3	3	3	3	3	3	2	3	3	3	3	3	3	3	3	3	3	3	3	3	3
146	5	4	5	5	5	5	5	5	5	5	5	5	5	5	5	5	5	5	5	5	5	4	5	3	5	4	3	4	3	4	3	4	3	4	3	4	3	4	4	4	4	4	4	4	4	4	4	4	4
147	4	4	4	4	4	4	4	4	4	4	4	4	4	4	2	2	1	2	4	3	4	4	4	4	4	4	3	3	4	4	4	4	4	4	3	4	4	4	3	4	3	3.5	4	3	4	4	3.75	4	4
149	5	5	5	4	5	5	4	5	5	5	5	5	5	5	5	5	5	5	5	5	5	5	5	5	5	3	2	3	3	3	3	3	3	3	3	3	3	3	3	3	3	3	3	3	3	3	3	4	4
150	3	5	5	5	5	5	5	4	5	5	5	5	5	5	5	5	5	3	5	5	5	5	5	5	5	3	3	3	3	3	3	3	3	3	3	3	3	2	2	2	2	2	2	3	3	3	2.75	4	3
152	4	3	3	3	3	3	1	1	1	3	3	3	3	4	2	2	2	2	2	1	2	2	1	1	2	2	3	3	3	2	2	1	3	3	3	3	3	1	1	2	2	1.5	1	1	2	2	1.5	1	1
153	2	2	1	2	2	4	4	4	4	4	4	4	4	4	4	4	4	4	4	4	4	4	4	4	4	2	2	1	3	2	2	2	1	4	3	3	3	2	1	1	1	1.25	2	2	3	3	2.5	2	1
154	4	4	4	4	4	4	4	4	4	4	4	4	4	4	4	4	4	4	4	4	4	4	4	4	4	4	4	5	4	4	4	4	5	5	4	5	4	3	4	4	4	3.75	4	4	4	5	4.25	4	4
155	5	5	3	4	5	4	5	5	5	5	5	5	5	5	5	5	5	5	5	5	5	5	5	5	5	3	4	3	4	3	4	3	4	3	4	3	4	3	4	3	4	3.5	3	4	3	4	3.5	4	4
156	4	4	4	4	4	4	4	4	4	4	4	4	4	4	4	4	4	4	4	4	4	4	4	4	4	5	4	3	4	4	5	4	4	3	4	4	4	4	3	4	4	3.75	5	5	3	5	4.5	5	4
157	4	4	4	4	4	4	4	4	4	4	4	4	4	4	4	4	4	4	4	4	4	4	4	4	4	4	3	4	3	4	3	4	3	4	3	4	3	4	3	4	3	3.5	3	4	3	4	3.5	4	4
158	3	3	3	3	3	2	2	2	2	3	3	3	3	3	3	3	3	3	3	3	3	3	3	3	3	3	2	1	2	2	2	3	2	3	3	4	3	3	2	2	2	2.25	2	2	1	1	1.5	1	2
159	4	4	4	4	4	4	4	4	4	4	4	4	4	4	4	4	4	4	4	4	4	4	4	4	4	4	3	4	3	4	4	3	3	4	3	4	4	4	3	4	4	3.75	4	4	4	4	4	4	3
160	5	5	5	5	5	5	4	3	5	5	5	5	5	5	5	5	5	5	5	5	5	5	5	5	5	4	3	4	3	4	3	4	3	4	3	4	4	4	3	4	3	3.5	4	3	4	3	3.5	4	3
161	5	3	5	5	5	3	5	5	5	5	5	5	5	5	5	5	5	5	5	5	5	5	5	5	5	2	2	1	1	2	2	1	1	5	5	5	5	4	4	4	4	4	4	4	4	4	4	5	5
163	5	5	5	5	5	5	3	5	3	5	5	5	5	5	5	5	5	5	5	5	5	5	5	4	4	3	3	3	3	4	4	4	3	4	4	3	3	3	4	3	3	3.25	4	4	3	3	3.5	4	3
168	4	4	4	4	4	4	4	4	4	4	4	4	4	4	4	4	4	4	4	4	4	4	4	4	4	4	3	4	3	4	4	4	3	3	4	3	4	4	3	4	3	3.5	4	3	3	4	3.5	4	3
169	4	2	3	4	4	4	3	3	4	3	3	1	1	2	3	3	2	2	1	3	2	2	1	1	1	3	2	3	3	3	3	2	3	3	3	3	3	2	2	2	2	2	4	4	5	5	4.5	2	2
171	4	4	4	4	4	4	4	4	4	4	4	4	4	4	4	4	4	4	4	4	4	4	4	4	4	3	2	2	4	4	5	2	3	4	4	4	3	3	3	3	3	3	3	3	3	3	3	4	4
172	5	5	4	5	5	5	5	5	5	5	5	5	5	5	3	5	5	3	5	5	5	5	5	5	5	4	3	4	4	4	4	4	3	4	3	3	4	4	3	3	4	3.5	4	3	4	4	3.75	3	4
173	5	3	5	5	5	3	1	1	1	2	2	2	1	2	1	1	2	2	2	1	2	2	1	2	2	3	2	2	1	3	3	3	3	3	3	3	3	3	3	3	3	3	3	2	3	3	2.75	3	3
174	4	4	4	4	4	4	4	4	4	4	4	4	4	4	4	4	4	4	4	4	4	4	4	4	4	3	3	4	4	3	3	3	3	3	3	3	3	3	3	3	3	3	3	3	3	3	3	3	3
175	4	4	4	4	4	4	4	4	4	4	4	4	4	4	3	3	4	4	4	4	4	4	4	4	4	4	5	4	5	2	2	2	2	4	3	4	4	3	3	4	4	3.5	5	4	5	4	4.5	5	4
176	5	5	5	5	5	5	3	5	5	5	5	5	5	5	5	5	5	5	5	5	5	5	5	5	5	3	4	2	4	3	4	3	4	3	4	3	4	4	4	4	4	4	4	4	4	3	3.75	3	4
177	5	4	4	5	5	5	5	3	3	5	5	5	5	3	3	3	4	3	3	3	3	4	4	4	4	3	3	4	4	4	4	3	3	4	4	3	3	3	4	3	4	3.5	3	3	4	4	3.5	4	4
178	4	4	4	4	4	4	4	4	4	4	4	4	4	4	2	1	2	1	2	2	4	4	4	4	4	3	4	3	5	4	4	4	4	4	4	4	4	5	5	5	5	5	4	4	4	4	4	4	4
180	4	4	4	4	4	4	4	4	4	4	4	4	4	4	4	4	4	4	4	4	4	4	4	4	4	2	2	2	2	4	4	4	4	4	4	4	4	3	4	5	5	4.25	3	4	4	5	4	5	5
181	4	3	4	3	4	4	4	4	4	4	4	4	4	4	4	4	4	4	4	4	4	4	4	4	4	4	4	3	4	3	4	4	3	3	4	3	3	4	4	3	4	3.75	3	3	3	4	3.25	4	3
183	4	4	4	4	4	4	4	4	4	4	4	4	4	4	4	3	4	4	4	4	4	4	4	4	4	4	3	3	3	4	3	4	4	4	3	4	3	4	3	4	3	3.5	4	4	3	3	3.5	4	3
184	5	4	4	5	5	5	5	5	5	5	5	5	5	4	5	4	5	5	5	5	5	3	4	4	4	3	3	2	3	3	3	3	3	3	3	3	3	4	4	4	4	4	4	4	2	4	3.5	4	4
185	5	5	5	5	5	5	5	3	5	5	5	5	5	5	5	5	5	5	5	5	5	5	5	5	5	3	2	2	2	3	3	3	3	3	3	3	3	3	3	4	3	3.25	3	3	3	3	3	4	4
189	4	4	4	4	4	4	4	4	4	4	4	4	4	4	4	4	4	4	3	4	4	3	4	3	3	4	3	3	3	2	2	2	1	3	3	2	3	3	3	3	3	3	3	3	3	3	3	3	3
190	3	3	3	3	3	3	4	4	4	4	4	4	3	3	4	4	4	4	3	4	3	4	4	4	4	2	2	1	1	1	2	2	1	5	5	5	5	2	2	1	1	1.5	2	2	2	1	1.75	2	2
191	4	4	4	4	4	4	4	4	4	4	4	4	4	4	4	2	3	4	3	3	4	2	3	3	3	4	4	4	4	4	4	3	4	3	3	3	3	3	3	3	3	3	3	3	3	3	3	4	4
192	4	4	4	4	4	4	4	4	4	4	4	4	4	4	4	4	4	4	4	4	4	4	4	4	4	3	3	3	3	3	3	3	3	3	3	3	3	4	4	4	4	4	4	4	4	4	4	4	4
193	4	4	4	4	4	5	5	5	5	4	4	4	4	4	4	4	4	4	4	4	4	4	4	4	4	4	4	4	4	4	4	4	4	4	4	4	4	3	3	3	3	3	3	2	3	3	2.75	4	4
194	5	5	5	5	5	5	3	3	5	5	5	5	5	5	5	5	5	5	5	5	5	5	5	5	5	4	3	4	3	4	3	3	4	4	4	4	4	3	3	3	3	3	3	3	3	3	3	3	3
195	4	4	4	4	4	4	4	4	4	4	4	4	4	4	4	4	4	4	4	4	4	4	4	5	4	3	3	3	3	3	3	3	3	3	3	3	3	3	3	4	3	3.25	4	3	4	3	3.5	4	4
196	4	4	4	4	4	4	4	3	4	3	2	2	2	1	1	1	2	2	2	2	2	2	1	1	1	2	3	3	4	2	2	3	4	5	3	3	3	3	3	3	3	3	3	3	3	3	3	3	4
199	5	5	5	5	5	5	5	5	5	4	5	5	4	5	5	4	4	4	4	4	4	4	4	4	4	3	2	2	2	3	2	2	3	3	3	3	3	3	3	4	3	3.25	3	2	3	3	2.75	4	4
201	5	5	5	5	5	5	5	5	3	5	5	5	5	5	5	5	5	5	5	5	5	5	5	5	5	5	5	5	5	5	5	5	5	5	5	5	5	5	5	5	5	5	5	4	5	4	4.5	5	5
202	5	5	5	5	5	5	5	5	5	5	5	5	5	5	5	5	5	5	5	5	5	5	5	5	5	4	4	3	4	4	4	3	3	4	3	3	3	3	3	4	4	3.5	4	4	4	4	4	4	4
204	4	4	4	4	4	4	4	4	4	4	4	4	4	4	4	4	4	4	4	4	4	4	4	4	4	4	4	4	4	1	1	1	2	3	3	3	3	2	2	1	1	1.5	2	2	2	1	1.75	2	2
207	4	4	4	4	4	4	4	4	4	4	4	4	4	4	4	4	4	4	4	4	4	4	4	4	4	4	4	4	4	4	4	4	4	4	3	3	3	4	4	4	4	4	4	4	4	4	4	4	4
210	5	5	5	5	5	5	5	4	5	5	4	5	5	5	4	3	5	5	4	5	5	5	5	4	5	4	3	4	3	4	3	4	3	3	4	4	4	3	4	3	4	3.5	3	4	4	4	3.75	4	4
211	5	5	5	5	5	5	3	5	5	5	5	5	5	5	5	5	5	5	5	5	5	5	5	5	5	3	2	2	2	3	4	3	3	3	3	3	3	3	3	3	3	3	3	2	3	3	2.75	4	3
212	4	4	4	3	4	4	4	4	4	4	4	4	3	3	3	3	3	4	4	3	4	4	3	3	3	3	2	3	4	1	1	2	3	3	4	3	4	4	4	3	3	3.5	4	4	4	3	3.75	3	4
214	5	5	5	5	5	5	5	5	3	5	5	5	5	5	5	5	5	5	5	5	5	5	5	5	5	2	3	2	3	3	3	3	3	3	3	3	3	3	3	4	4	3.5	4	2	3	3	3	4	2
215	4	4	4	4	4	4	4	4	4	3	1	1	2	2	1	2	2	3	2	2	3	2	2	3	3	3	3	3	3	3	4	2	2	3	3	3	3	3	3	3	3	3	2	3	3	3	2.75	3	3
216	4	4	5	4	4	4	5	4	4	4	5	4	4	4	3	4	4	4	3	4	5	4	4	5	4	4	4	4	4	4	4	4	4	4	4	4	4	4	4	4	4	4	3	3	3	3	3	3	4
217	3	3	3	2	2	3	3	3	3	4	4	4	4	4	4	4	4	4	4	4	4	4	3	3	3	2	2	1	1	2	2	2	2	5	4	4	4	5	5	5	5	5	5	4	5	5	4.75	2	2
219	4	4	4	4	4	4	4	4	4	4	4	4	4	4	4	4	4	4	4	4	4	4	4	4	4	4	4	4	4	3	4	4	4	4	4	4	4	3	3	3	3	3	1	2	2	2	1.75	3	3
220	5	5	5	5	5	5	5	5	5	5	5	5	5	5	5	5	5	5	5	5	5	5	5	5	5	3	3	3	3	3	2	3	2	4	3	3	3	4	3	4	3	3.5	3	4	4	4	3.75	4	3
221	4	4	4	4	4	4	4	4	4	4	4	4	4	4	4	4	4	4	4	4	4	4	4	4	4	4	5	4	5	4	5	4	5	4	5	4	5	4	5	4	5	4.5	4	5	4	5	4.5	4	4
222	5	5	5	5	5	5	5	5	3	5	5	5	5	4	5	5	3	5	5	5	3	3	3	3	3	2	2	2	2	3	3	4	3	3	3	3	3	3	3	3	3	3	3	3	3	3	3	4	3
223	5	4	4	4	5	5	5	5	5	5	5	5	5	5	5	5	5	5	5	5	5	5	5	5	5	4	3	3	4	3	3	4	4	4	3	3	4	3	4	4	3	3.5	3	3	4	3	3.25	4	4
224	5	5	5	5	5	5	5	5	5	5	5	5	5	5	5	5	5	5	5	5	5	5	5	5	5	4	4	4	4	4	3	3	4	4	4	4	4	1	2	2	1	1.5	4	5	5	5	4.75	4	4
226	4	4	4	4	4	4	4	4	4	4	4	4	4	4	4	4	4	4	4	4	4	4	4	4	4	4	5	3	4	5	4	4	5	5	4	3	4	4	4	4	4	4	4	4	4	4	4	4	4
228	4	4	4	4	4	4	4	4	4	4	4	4	4	4	4	4	4	4	3	4	4	4	4	4	4	4	5	4	5	4	5	4	5	4	5	5	5	4	5	4	5	4.5	4	5	4	3	4	4	5
229	3	3	3	3	3	5	5	5	5	5	5	5	5	5	5	5	5	4	5	5	5	5	5	4	5	3	3	3	3	3	3	2	3	3	3	3	3	3	3	3	3	3	3	3	2	3	2.75	4	4
230	4	4	4	4	4	4	4	4	4	4	4	4	4	4	4	4	4	4	4	4	4	4	4	4	4	3	3	3	3	3	3	3	3	3	3	3	3	4	4	4	4	4	3	4	4	4	3.75	4	4
232	4	4	4	4	4	4	4	4	4	4	4	4	4	4	4	4	4	4	4	4	4	4	4	4	4	4	4	4	4	4	4	4	4	4	4	4	4	4	5	5	5	4.75	5	5	5	5	5	5	5
237	5	5	5	5	5	5	5	5	5	5	5	5	5	5	5	5	5	5	5	5	5	5	5	5	5	4	4	4	4	4	4	4	4	4	4	4	4	4	4	4	4	4	3	3	3	3	3	3	3
239	5	4	5	4	4	5	4	5	5	5	5	4	5	5	4	5	4	5	4	5	4	5	4	5	4	3	2	2	4	3	4	3	4	4	4	4	4	3	4	4	3	3.5	4	3	3	3	3.25	3	4
240	3	3	3	3	3	2	2	1	2	4	4	4	4	5	5	4	4	4	4	4	4	2	5	4	4	1	1	3	2	1	1	1	1	1	3	2	2	1	2	2	2	1.75	1	1	2	2	1.5	1	2
243	5	5	4	4	4	5	5	5	5	4	4	4	4	4	4	4	4	4	4	4	4	4	4	4	4	2	3	3	3	4	4	4	4	4	4	4	4	4	3	4	4	3.75	4	4	4	4	4	4	4
244	4	4	4	4	4	4	4	4	4	4	4	4	4	4	4	4	4	4	4	4	4	4	4	4	4	2	2	2	1	4	4	3	4	5	5	5	5	5	5	5	5	5	4	5	4	5	4.5	5	5
245	4	4	4	4	4	4	4	4	4	4	4	4	4	4	4	4	4	4	4	4	4	4	4	4	4	3	3	3	3	3	2	3	3	3	3	3	3	4	4	4	4	4	3	4	3	4	3.5	4	4
247	4	4	4	4	4	4	4	4	4	2	2	1	1	1	4	4	4	4	4	4	4	4	4	4	4	5	5	4	4	5	4	5	4	4	4	4	4	3	4	4	4	3.75	4	4	4	4	4	5	4
251	5	4	4	5	5	5	5	5	5	5	5	5	5	5	5	5	5	5	5	5	5	5	5	5	5	3	2	3	2	3	4	3	3	3	2	3	3	3	3	4	4	3.5	4	3	4	3	3.5	3	3
253	4	4	4	4	4	4	4	4	4	4	4	4	4	3	4	4	4	4	4	4	3	3	4	4	4	4	3	4	4	3	4	3	3	4	3	3	2	3	4	4	4	3.75	4	3	4	4	3.75	4	4
254	4	4	4	4	4	4	4	4	4	4	4	4	4	4	4	4	4	4	4	4	4	4	4	4	4	3	4	3	4	4	3	3	3	4	4	3	4	4	4	3	4	3.75	3	3	4	4	3.5	4	2
255	4	4	4	4	4	4	4	4	4	4	4	4	4	4	4	4	4	4	4	4	4	4	4	4	4	2	2	2	3	3	3	4	3	4	3	3	3	3	4	2	3	3	4	3	2	3	3	4	3
256	3	3	4	4	4	3	2	2	2	3	2	2	1	2	3	2	2	1	1	2	1	1	3	2	2	3	2	2	2	3	1	1	3	3	4	3	4	3	3	3	3	3	2	2	1	1	1.5	1	2
257	5	5	5	5	5	5	5	5	5	5	5	5	5	5	5	5	5	5	5	5	5	5	5	5	5	4	3	3	4	4	4	3	4	5	4	5	5	4	4	4	4	4	4	3	3	4	3.5	4	4
261	5	5	5	5	5	5	5	5	5	4	5	5	5	5	5	5	5	5	5	5	5	5	5	5	5	3	3	3	3	2	3	2	3	3	3	3	3	3	3	3	3	3	5	5	3	5	4.5	3	5
262	3	3	4	2	4	4	3	4	4	4	4	3	3	4	3	3	3	3	4	4	4	4	4	4	4	3	3	2	3	3	3	3	3	3	3	3	3	4	4	3	4	3.75	4	4	4	4	4	3	4
264	5	4	5	4	5	5	5	5	5	5	5	5	5	5	5	5	5	5	5	5	5	5	5	5	5	4	4	4	4	2	2	3	3	3	3	3	3	4	4	3	5	4	5	4	4	4	4.25	4	4
265	2	2	2	1	2	3	1	1	1	3	3	3	3	2	3	3	3	3	3	3	3	3	3	3	3	1	1	1	1	2	2	3	3	2	1	1	1	2	1	1	1	1.25	1	1	2	2	1.5	1	1
268	5	5	4	5	5	5	5	5	5	5	5	5	5	5	5	5	2	5	5	5	5	5	5	5	5	4	5	4	5	2	2	2	1	4	5	4	5	4	3	5	4	4	4	5	4	4	4.25	4	5
272	4	4	4	4	4	3	3	3	3	3	3	3	3	3	3	3	3	3	3	3	3	3	3	3	3	1	1	2	2	2	2	4	1	4	4	4	4	2	2	1	1	1.5	2	2	3	3	2.5	2	2
275	4	5	5	5	5	5	5	5	5	5	4	5	5	5	5	5	5	5	5	5	5	5	5	5	5	2	2	2	2	2	3	3	2	3	3	3	3	4	5	5	4	4.5	1	2	1	1	1.25	3	3
276	4	4	4	4	4	4	4	4	4	3	4	4	4	4	1	1	2	2	2	2	1	1	2	2	2	4	4	4	4	4	3	4	4	4	4	4	4	2	2	1	2	1.75	2	2	1	1	1.5	3	2
277	5	5	5	5	5	5	5	5	5	5	5	5	5	5	5	5	5	5	5	5	5	5	5	5	5	3	4	4	4	3	4	4	4	4	4	3	4	4	4	4	4	4	4	3	4	4	3.75	4	3
279	4	4	4	4	4	4	4	4	4	2	2	2	3	1	4	4	3	4	4	4	4	4	4	4	4	4	3	4	4	4	4	3	4	4	4	4	4	4	3	3	4	3.5	4	3	3	4	3.5	4	4
282	5	5	5	5	5	5	5	5	5	4	4	4	4	4	4	4	4	4	4	4	4	4	4	4	4	4	3	3	4	2	2	2	2	4	4	4	4	1	2	2	2	1.75	4	5	4	5	4.5	4	4
285	4	4	4	4	4	4	4	4	4	2	2	2	2	1	1	1	2	3	2	2	1	1	2	2	2	4	3	4	3	3	3	2	2	3	4	4	3	2	2	1	1	1.5	2	2	2	3	2.25	3	3
287	5	5	4	5	5	5	5	5	5	5	5	5	5	5	5	5	5	5	5	5	5	5	5	5	5	3	4	3	4	3	4	3	4	3	3	3	4	3	4	3	4	3.5	1	2	2	2	1.75	3	3
288	4	4	4	4	4	3	3	3	4	2	2	3	4	4	4	3	4	4	4	4	4	4	4	5	5	3	2	2	3	1	2	3	3	2	3	3	3	2	2	3	3	2.5	2	2	2	2	2	2	2
291	5	4	5	5	5	5	5	5	5	5	5	5	5	5	5	5	5	5	5	5	5	4	5	5	5	4	3	3	4	4	3	4	4	5	5	5	4	4	3	3	4	3.5	4	4	4	4	4	5	4
293	5	5	5	5	4	4	5	5	5	5	4	4	5	5	4	4	4	5	5	4	4	4	4	4	4	4	4	4	4	4	4	3	4	4	4	4	4	4	4	4	4	4	4	4	4	4	4	3	4
294	4	4	4	4	4	4	4	4	4	4	4	4	4	4	4	4	4	4	4	4	4	4	4	4	4	4	3	3	4	4	4	4	4	4	3	4	4	4	3	3	4	3.5	4	4	3	4	3.75	3	4
295	4	4	4	4	4	4	4	4	4	2	2	2	3	3	4	4	4	4	4	4	4	4	4	4	3	3	3	3	3	3	3	2	3	3	3	3	3	3	4	4	3	3.5	4	2	3	3	3	4	4
299	5	5	5	5	5	5	5	5	5	5	5	5	5	5	5	5	5	5	5	5	5	5	5	5	5	4	4	4	4	3	3	3	3	3	3	3	2	3	3	4	2	3	4	3	2	3	3	3	3
301	4	4	4	4	4	5	5	5	5	5	5	5	5	5	5	5	5	5	5	5	1	3	2	2	2	4	3	4	3	2	3	3	3	3	4	3	4	3	4	4	3	3.5	4	3	4	3	3.5	4	3
302	4	5	4	5	5	5	4	5	5	5	5	5	5	5	5	5	5	5	5	5	5	5	5	5	5	3	2	2	3	3	3	3	3	3	3	3	3	3	3	4	3	3.25	3	3	3	2	2.75	3	3
303	4	3	4	4	5	4	5	5	5	4	4	4	4	4	2	2	2	1	2	4	4	3	4	4	4	5	5	5	5	4	4	4	5	3	3	5	4	5	4	4	4	4.25	4	4	4	5	4.25	4	4
304	4	3	4	3	3	4	4	4	3	4	3	3	3	3	3	3	3	3	4	3	3	3	3	2	2	4	4	4	4	4	4	4	4	4	4	4	4	4	4	4	4	4	4	3	3	4	3.5	4	4
306	4	4	4	4	4	5	5	5	5	5	5	5	5	5	5	5	5	5	5	5	5	5	5	5	5	4	3	4	4	2	2	2	1	3	4	3	4	3	4	4	4	3.75	3	3	4	4	3.5	3	3
308	3	3	3	4	4	4	4	4	4	4	4	4	4	4	4	4	4	4	4	4	4	4	4	4	4	3	2	3	3	3	2	3	2	3	3	3	3	3	2	3	2	2.5	2	2	3	2	2.25	3	3
309	3	3	3	3	3	3	3	3	3	3	3	3	3	3	3	3	3	3	3	3	3	3	3	3	3	2	2	3	3	2	2	2	2	3	3	3	3	2	2	1	3	2	1	1	2	2	1.5	3	3
310	4	3	4	3	4	4	4	4	4	4	4	4	4	4	4	4	4	4	4	4	4	4	4	4	4	4	2	4	4	4	4	2	4	4	4	4	4	2	3	4	2	2.75	3	3	3	3	3	2	2
311	5	5	5	5	5	5	5	5	5	5	5	5	5	5	5	5	5	5	5	5	5	5	5	5	5	4	4	4	3	4	3	3	3	4	4	3	3	4	4	4	4	4	3	3	3	3	3	4	4
312	4	4	3	5	4	4	5	4	4	4	4	4	4	4	4	4	4	4	4	4	4	4	4	4	4	4	4	4	4	4	3	4	4	4	3	4	4	4	4	4	5	4.25	1	2	2	2	1.75	2	2
314	4	4	4	3	4	4	4	4	4	4	3	4	4	4	4	4	4	4	4	4	4	4	4	4	4	3	4	3	3	4	3	3	4	3	3	3	3	3	3	3	3	3	4	3	3	3	3.25	4	4
315	5	5	5	5	5	4	5	4	5	3	5	3	3	3	1	1	2	2	2	2	2	2	3	2	2	3	3	3	3	3	3	2	3	3	3	3	3	2	2	1	1	1.5	2	2	2	2	2	1	1
316	4	3	4	3	4	4	4	4	4	2	2	1	1	1	4	4	4	3	4	4	4	4	4	4	4	4	4	4	4	4	4	4	4	4	4	3	4	4	3	4	4	3.75	4	4	4	4	4	4	4
318	4	4	4	3	4	4	4	4	4	4	4	4	4	4	4	4	4	4	4	4	4	4	4	4	4	2	2	2	2	2	2	2	2	2	2	2	2	2	2	2	2	2	2	2	2	2	2	2	2
320	5	5	5	5	5	5	4	5	5	5	5	5	5	5	5	5	5	5	5	5	5	5	5	5	5	3	3	3	3	3	3	3	3	3	2	3	3	2	3	3	3	2.75	4	3	3	3	3.25	3	2
321	4	4	4	3	4	4	4	4	4	2	2	2	2	1	4	4	4	4	4	4	4	4	4	4	4	4	3	5	4	5	4	4	5	4	4	5	5	3	4	3	4	3.5	4	5	5	4	4.5	3	5
322	3	3	3	3	4	4	4	4	4	4	4	4	4	3	3	3	3	3	3	3	3	3	3	3	3	4	3	4	3	2	2	2	1	4	4	4	3	4	4	3	4	3.75	4	3	3	3	3.25	4	3
325	4	4	4	4	4	4	4	4	4	4	3	3	3	3	3	3	3	4	4	4	3	3	4	4	4	3	3	4	4	4	4	3	3	3	3	4	4	3	4	3	4	3.5	3	4	3	4	3.5	3	3
326	3	4	4	3	3	4	4	4	4	2	2	2	2	1	4	4	4	4	4	4	4	4	4	4	4	2	3	3	4	3	4	3	3	3	4	3	3	3	3	3	3	3	3	4	3	3	3.25	3	4
327	4	3	4	4	4	4	4	4	4	3	2	2	2	1	2	2	3	3	2	2	2	2	1	1	4	5	4	5	5	5	4	4	5	5	4	5	4	2	2	1	1	1.5	2	2	1	1	1.5	2	2
328	4	4	4	4	4	4	4	3	4	2	2	2	1	1	4	3	5	4	4	4	4	4	4	4	4	4	3	4	4	4	3	4	4	4	4	3	3	4	3	3	3	3.25	4	4	4	3	3.75	4	4
329	4	4	3	3	4	4	4	4	4	2	2	2	1	1	5	5	5	5	5	4	4	4	4	4	5	4	4	4	4	4	3	4	3	4	3	3	3	3	4	4	3	3.5	4	4	3	3	3.5	3	4
330	3	4	4	4	3	4	4	4	4	4	4	4	4	4	4	4	4	4	4	4	4	4	4	4	4	4	4	4	4	4	4	4	4	4	4	4	5	5	5	5	5	5	5	4	4	4	4.25	4	4
331	5	5	5	4	5	5	5	3	5	2	2	2	3	3	4	4	4	4	4	4	4	4	4	4	4	3	4	3	4	2	2	2	1	3	4	3	4	4	3	4	3	3.5	3	4	3	4	3.5	3	4
333	4	4	4	4	4	4	4	5	4	4	4	4	3	4	4	4	4	4	4	4	4	4	4	4	4	3	3	4	4	2	2	4	4	4	4	4	4	4	3	3	4	3.5	3	3	4	4	3.5	4	3
334	5	4	5	5	5	5	5	4	5	5	5	5	5	5	5	5	5	5	5	5	5	5	5	5	5	4	4	3	4	5	4	4	3	4	4	5	4	2	2	1	1	1.5	5	5	4	5	4.75	4	3
336	4	4	4	4	4	4	4	4	4	2	3	3	3	3	2	2	1	2	2	2	1	1	2	2	2	4	4	4	4	4	4	4	4	4	4	4	3	2	1	1	2	1.5	1	2	2	2	1.75	2	2
337	5	5	5	5	5	5	5	5	5	5	5	5	5	5	5	5	5	5	5	5	5	3	4	4	4	5	3	3	3	5	3	3	5	5	4	5	5	5	5	4	5	4.75	5	5	5	5	5	5	5
341	4	4	4	4	4	4	4	4	4	4	4	4	4	4	4	4	4	4	4	4	4	4	4	4	4	3	3	4	3	3	4	3	3	3	3	3	3	4	4	4	4	4	4	3	3	4	3.5	5	4
342	4	4	4	4	4	4	4	4	4	4	4	4	4	4	4	4	4	4	4	4	4	4	4	4	4	4	4	4	4	2	2	2	1	4	4	4	4	3	3	3	3	3	4	4	3	3	3.5	4	4
345	4	4	4	4	4	4	4	4	4	1	1	2	2	2	4	4	4	4	4	4	4	4	4	4	4	3	3	3	3	3	3	3	3	5	5	5	5	4	4	4	3	3.75	3	4	4	3	3.5	5	4
348	4	4	4	4	5	5	5	4	4	1	2	4	2	2	1	2	1	1	2	2	2	2	2	2	2	3	3	3	3	3	2	3	3	2	3	3	3	1	2	2	2	1.75	2	2	1	1	1.5	2	2
349	5	5	4	5	5	5	4	5	4	5	5	5	5	5	5	5	5	5	5	5	5	5	5	5	5	3	2	2	3	3	4	3	2	3	2	3	4	3	3	3	4	3.25	3	4	3	2	3	3	4
353	2	2	2	1	2	3	1	1	2	3	2	2	2	3	3	3	3	3	3	3	3	3	3	3	3	1	1	2	2	1	2	2	1	2	2	1	1	1	1	2	2	1.5	4	5	5	4	4.5	1	3
356	4	4	4	4	5	4	4	4	4	4	3	4	4	4	4	4	4	4	4	4	4	4	4	4	4	3	2	2	3	4	3	4	3	3	3	3	3	3	3	3	3	3	2	2	3	3	2.5	4	4
358	4	4	4	4	4	3	3	3	3	3	3	3	3	3	3	3	3	3	3	3	3	3	3	3	3	2	2	1	1	3	3	3	4	4	4	4	4	2	2	2	1	1.75	1	1	1	3	1.5	2	2
359	4	4	4	4	4	4	4	4	4	3	3	3	2	2	4	4	4	4	4	4	4	4	4	4	4	2	3	3	3	2	2	2	3	3	3	3	3	3	3	4	3	3.25	4	4	3	4	3.75	4	4
360	5	5	5	5	5	5	5	4	4	5	4	4	4	5	5	5	5	3	5	5	5	5	5	5	5	4	4	4	4	4	4	4	4	4	3	4	3	4	3	3	4	3.5	4	3	4	4	3.75	4	4
361	4	4	4	4	4	4	4	4	4	4	4	4	4	4	4	4	4	4	4	4	4	4	4	4	4	4	4	3	4	4	5	4	4	4	4	5	4	4	4	3	4	3.75	4	3	4	3	3.5	4	3
363	4	4	4	4	4	4	4	4	4	4	4	4	4	4	2	2	2	1	2	2	4	4	4	4	4	3	3	3	3	3	3	4	3	3	3	3	3	4	4	4	4	4	4	4	4	4	4	5	4
364	5	5	5	5	5	5	5	5	5	5	5	5	5	5	2	5	2	2	2	2	5	5	5	5	5	1	1	3	1	3	3	3	3	3	3	3	3	4	3	3	3	3.25	1	1	2	2	1.5	4	3
366	5	5	5	5	5	5	5	5	5	5	5	5	5	5	5	5	5	5	5	5	5	5	5	5	5	5	4	3	4	4	4	4	4	3	2	4	4	4	3	3	4	3.5	4	4	4	4	4	4	5
367	5	5	5	5	5	5	3	4	5	5	5	5	5	5	5	5	5	5	5	5	5	5	5	5	5	5	5	5	5	5	5	5	5	5	5	5	3	2	2	3	1	2	5	5	4	3	4.25	5	5
368	4	4	4	4	4	4	4	4	4	4	4	4	4	4	4	4	4	4	5	5	5	4	5	5	5	3	2	2	3	3	4	2	3	3	4	3	3	3	4	3	4	3.5	4	2	4	4	3.5	4	4
369	4	4	4	4	4	4	4	4	4	4	4	3	4	4	4	4	3	4	4	4	4	4	4	4	4	3	3	4	4	3	3	3	3	3	3	3	3	4	4	3	3	3.5	4	4	3	4	3.75	4	3
370	4	4	4	4	4	4	4	3	4	3	3	4	3	3	3	4	3	4	3	3	3	3	3	3	4	3	4	3	4	4	3	4	3	4	3	4	3	4	3	4	4	3.75	4	4	4	4	4	3	4
372	3	5	5	5	5	5	5	5	5	5	5	5	5	5	5	5	5	5	5	5	5	5	5	2	5	4	3	4	4	4	3	4	4	4	5	4	4	3	4	4	5	4	3	4	5	5	4.25	5	4
373	4	3	3	4	4	4	4	4	4	2	2	2	4	2	4	4	4	4	4	4	4	4	4	4	4	4	3	3	4	4	3	4	3	5	4	4	5	3	4	3	3	3.25	3	4	4	4	3.75	4	3
374	3	3	4	4	4	4	4	4	4	4	4	4	4	2	4	4	4	4	4	4	4	4	4	4	4	2	2	2	2	2	2	3	3	3	3	3	3	2	2	3	2	2.25	3	2	4	4	3.25	3	2
375	4	4	3	4	4	4	4	4	4	4	4	4	4	4	4	4	4	4	4	4	4	3	4	4	4	4	4	4	4	2	2	2	2	3	3	4	3	4	4	4	4	4	4	4	4	4	4	4	4
376	5	5	5	5	5	3	5	5	5	4	4	4	4	4	4	4	4	5	5	5	5	4	5	5	5	2	2	2	1	2	2	1	1	5	5	4	5	4	4	4	4	4	3	3	4	4	3.5	4	4
377	4	5	5	4	5	5	5	5	5	5	5	5	5	5	5	5	5	5	5	5	5	5	5	5	5	3	3	4	4	3	3	3	3	3	3	3	3	4	3	4	3	3.5	3	4	4	3	3.5	4	3
378	5	4	5	5	5	5	5	5	4	5	5	5	5	5	5	5	5	5	5	5	5	5	5	5	5	2	2	2	2	1	2	2	2	2	2	3	3	1	2	1	2	1.5	1	2	2	2	1.75	2	2
379	4	4	4	4	4	5	5	5	5	5	5	5	5	5	5	5	5	5	5	5	5	5	5	5	5	4	4	5	4	1	1	2	2	4	4	4	4	4	4	4	4	4	4	4	4	4	4	5	4
380	4	4	4	4	5	5	4	4	5	4	4	4	4	4	4	4	4	5	5	5	5	4	4	4	4	3	3	2	3	4	4	4	2	3	3	3	3	3	3	3	3	3	2	2	3	3	2.5	3	3
381	4	4	3	3	4	4	4	4	4	4	4	4	4	4	4	3	3	3	3	3	3	4	4	4	4	3	3	3	3	3	3	3	3	4	4	4	4	4	4	4	4	4	3	3	4	3	3.25	4	4
382	4	4	4	4	4	4	4	4	4	4	4	4	4	4	4	4	4	4	4	4	4	4	4	5	5	5	5	5	5	5	5	5	5	5	5	5	5	3	3	3	3	3	3	3	3	3	3	1	2
383	4	4	4	4	4	4	4	4	4	4	4	4	4	4	4	4	4	4	4	4	4	4	4	4	4	4	4	4	4	4	3	3	4	4	4	4	4	2	4	4	4	3.5	4	4	4	4	4	3	4
385	5	5	4	5	5	5	4	5	5	5	5	5	4	5	2	2	5	5	5	5	5	5	5	5	5	3	3	3	3	3	3	3	3	3	3	3	3	4	4	4	3	3.75	4	3	4	3	3.5	3	3
386	4	5	5	5	5	5	5	5	5	5	3	5	5	5	5	5	5	5	5	5	5	5	4	5	5	3	4	4	4	3	4	3	3	4	3	3	3	3	2	3	4	3	3	4	3	3	3.25	3	4
388	4	4	4	4	4	4	4	4	4	4	4	4	4	4	4	4	4	4	4	4	4	4	4	4	4	2	4	4	4	3	3	4	3	4	4	3	3	3	3	3	3	3	3	2	2	3	2.5	4	3
389	4	4	4	4	4	4	4	4	4	4	4	4	4	4	4	4	4	4	4	4	4	4	4	4	4	4	4	4	4	4	4	3	3	4	3	3	3	4	4	4	4	4	5	4	4	5	4.5	5	5
390	4	4	4	4	4	4	4	4	4	4	4	4	4	4	4	4	4	4	4	4	4	4	4	4	4	3	2	3	3	3	3	3	3	3	3	3	3	4	4	4	4	4	4	4	4	4	4	3	2
[truncated: 10 more columns]
